# Supplementary material for: Unveiling Bladder Cancer Prognostic Insights by Integrating Patient-Matched Sample and CpG Methylation Analysis
Source: Medicina (Kaunas). 2024 Jul 19;60(7):1175. doi: 10.3390/medicina60071175 (PMC11279046; doi:10.3390/medicina60071175)
Supplement: Supplementary file 1 [file medicina-60-01175-s001.zip]

Archive with 1 entries (1 files):
- medicina-3014602-supplementary.xlsx
