# Supplementary material for: Unveiling Bladder Cancer Prognostic Insights by Integrating Patient-Matched Sample and CpG Methylation Analysis
Source: Medicina (Kaunas). 2024 Jul 19;60(7):1175. doi: 10.3390/medicina60071175 (PMC11279046; doi:10.3390/medicina60071175)
Supplement: Supplementary file 1 [file medicina-60-01175-s001.zip › medicina-3014602-supplementary.xlsx]

## Sheet: Table 1
Table 1. Characteristics of the participants used in the analysis
Characteristics	N (%)	N (%)
No. Total	275	10
Sex
Male	198 (72.0%)	6 (60.0%)
Female	66 (24.0%)	4 (40.0%)
NA	11 (4.0%)	0 (0.0%)
Age at Diagnosis
30-40	2 (0.7%)	0 (0.0%)
41-50	14 (5.1%)	0 (0.0%)
51-60	55 (20.0%)	3 (30.0%)
61-70	79 (28.7%)	2 (20.0%)
71-80	80 (29.1%)	4 (40.0%)
≥ 81	34 (12.4%)	1 (10.0%)
NA	11 (4.0%)	0 (0.0%)
Race
Asian	30 (10.9%)	0 (0.0%)
Black / African American	16 (5.8%)	1 (10.0%)
White	210 (76.4%)	8 (80.0%)
NA	19 (6.9%)	1 (10.0%)
Ethnicity
Hispanic or Latino	8 (2.9%)	0 (0.0%)
Not Hispanic or Latino	238 (86.5%)	9 (90.0%)
NA	29 (10.6%)	1 (1.0%)
History Other Malignancy
Yes	70 (25.5%)	1 (10.0%)
No	194 (70.5%)	9 (90.0%)
NA	11 (4.0%)	0 (0.0%)
Vital Status
Alive	191 (69.5%)	0 (0.0%)
Dead	73 (26.5%)	10 (100.0%)
NA	11 (4.0%)	0 (0.0%)
Histopathological Subtype
Papillary	86 (31.3%)	1 (10.0%)
Non-Papillary	187 (68%)	9 (90.0%)
NA	2 (0.07%)	0 (0.0%)
Tumor Stage
Stage I	1 (0.4%)	0 (0.0%)
Stage II	86 (31.3%)	2 (20.0%)
Stage III	93 (33.8%)	4 (40.0%)
Stage IV	94 (34.2%)	4 (40.0%)
NA	1 (0.4%)	0 (0.0%)
Tumor Grade
T1	2 (0.7%)	0 (0.0%)
T2	16 (5.8%)	0 (0.0%)
T2a	22 (8.0%)	0 (0.0%)
T2b	38 (13.8%)	2 (20.0%)
T3	32 (11.6%)	4 (40.0%)
T3a	47 (17.1%)	1 (10.0%)
T3b	55 (20.0%)	1 (10.0%)
T4	4 (1.5%)	2 (20.0%)
T4a	29 (10.5%)	0 (0.0%)
T4b	4 (1.5%)	0 (0.0%)
NA	25 (9.1%)	0 (0.0%)
Smoking History
1	62 (22.5%)	3 (30.0%)
2	63 (22.9%)	3 (30.0%)
3	81 (29.5%)	1 (10.0%)
4	50 (18.2%)	0 (0.0%)
5	11 (4.0%)	0 (0.0%)
NA	8 (2.9%)	3 (30.0%)
Previous Therapy
Yes	10 (3.6%)	0 (0.0%)
No	265 (96.4%)	10 (100.0%)

## Sheet: Table 2
Table S1. Cancer specific GOTERM_BP_DIRECT pathway selection
Term	Count	PValue	Genes
GO:0010744~positive regulation of macrophage derived foam cell differentiation	3	0.002+	PRKCH, IL18, NFKB1
GO:0031032~actomyosin structure organization	3	0.004-	EPB41L1, CDC42BPG, MYO18A
GO:0030010~establishment of cell polarity	3	0.006+	PRKCZ, PTK2, MARK2
GO:0030036~actin cytoskeleton organization	5	0.006+	CAPZB, PTK7, CDC42BPG, FHL3, ANTXR1
GO:0035556~intracellular signal transduction	6	0.013-	PRKCH, ASB13, TGFA, PRKCZ, MARK2, MAP4K4
GO:0030155~regulation of cell adhesion	3	0.017-	IL18, CYTH1, PTK2
GO:0060463~lung lobe morphogenesis	2	0.023-	LIF, GRHL2
GO:0045630~positive regulation of T-helper 2 cell differentiation	2	0.023-	IL18, PRKCZ
GO:0008284~positive regulation of cell proliferation	6	0.026+	LIF, GCNT2, TGFA, PRKCZ, PTK2, TRPM4
GO:0043066~negative regulation of apoptotic process	6	0.026-	MYO18A, PRKCZ, PTK2, NFKB1, LIMS2, MAP4K4
GO:0090179~planar cell polarity pathway involved in neural tube closure	2	0.036+	PTK7, GRHL3
GO:0007179~transforming growth factor beta receptor signaling pathway	3	0.044+	ZMIZ1, GCNT2, PTK2
GO:0016477~cell migration	4	0.046+	PTK7, MYO18A, PRKCZ, PTK2
GO:0032736~positive regulation of interleukin-13 production	2	0.049+	IL18, PRKCZ

## Sheet: Table S1
Table S1. 107 Significant CpGs through cox regression analysis
CpG_Name	Chromosome_Number	Base_Position	P_Value
cg07326016	16	88846234	0.000697213
cg19697558	1	24646085	0.00960299
cg25947945	1	201368946	0.000875673
cg23973429	8	102504746	0.00508356
cg02770751	19	795467	0.000146328
cg21542078	19	49700006	0.00289415
cg08811888	22	39262900	0.00691149
cg24938752	3	128294769	0.000175599
cg14875327	3	197081654	0.00162709
cg02377900	8	41478738	0.00733739
cg24974704	8	144577238	0.00544612
cg18505593	14	100059479	0.00289866
cg22647065	19	19612767	0.000698387
cg08548396	6	30095549	0.000865831
cg26449951	2	219754840	2.97e-06
cg04195548	4	1206004	0.00413127
cg14704669	10	32046612	0.000230428
cg02370232	10	97175365	0.00111711
cg19586165	17	37814072	0.00300563
cg06607764	17	76719635	0.00373818
cg25117523	17	76719640	0.00426598
cg16961816	7	96633530	0.00170645
cg19023977	5	95276578	0.00923373
cg19759135	5	179221059	0.00999249
cg01679473	16	1414013	0.000277533
cg01817009	16	67978182	0.00136779
cg09963814	16	81685124	0.00426275
cg05356226	16	88835315	1.26e-05
cg24944017	3	45128886	0.00808434
cg15765353	3	45601455	0.00556577
cg25370869	3	47450742	0.0062813
cg11114465	3	194360708	0.00160666
cg16269144	1	2003326	0.00685189
cg18167466	1	6390473	0.00752249
cg16694480	1	19732786	0.00269701
cg00344655	1	21604592	0.00364824
cg06165342	1	35442212	3.81e-05
cg26528311	1	38462546	0.00400041
cg03333776	1	52455148	0.00210012
cg12067421	1	203246482	0.00268729
cg09292244	8	8182618	0.00905065
cg12265959	8	11324687	0.00147934
cg10172675	8	104132683	0.000245157
cg13447080	8	131054408	0.0057392
cg16624272	8	142012517	0.00295367
cg11303301	8	144577185	0.000557033
cg19859698	14	61822607	0.00918799
cg10397819	14	75447512	0.000232882
cg17846127	15	89940505	0.000510644
cg12494355	9	35688020	0.000235128
cg13761284	9	130708393	0.00415886
cg24447788	19	795310	3.82e-05
cg03605666	19	3383594	0.00126305
cg25652610	19	4648335	0.000318814
cg03110787	19	6217641	0.00122705
cg22689249	6	10555262	0.00555827
cg01485547	6	10555264	0.00536008
cg14024937	6	14441721	0.000988447
cg07235774	6	43110907	0.000603815
cg13220457	6	135504074	0.00331911
cg10743291	6	155593746	2.23e-05
cg18625270	12	47777775	0.00353447
cg19515108	12	123599873	0.00258869
cg17154218	12	124912182	0.000946023
cg01400924	12	124947742	0.00401774
cg19341309	12	124948140	0.000350371
cg02630207	2	45839653	0.00328371
cg10017626	2	65085243	0.00623196
cg04411307	2	69391395	0.00316164
cg26253134	2	70751721	0.00659608
cg03876150	2	102369368	0.00216347
cg14966782	2	109812089	0.00240808
cg03198029	2	128431385	0.00946768
cg18443412	2	136877278	0.00796463
cg13278004	2	231191876	0.00437072
cg13184448	2	238647857	0.00687576
cg17411135	4	55092375	0.00046934
cg19632005	4	55092556	0.000371727
cg25905215	4	103537858	0.000191697
cg13448468	11	45231047	0.00343752
cg12613618	11	63656088	0.00311714
cg06204948	11	63656090	0.00117797
cg02225305	11	64594862	0.000547355
cg11304234	11	112034801	0.00755411
cg26534425	11	112034925	0.00272695
cg22423984	20	34734501	0.00221181
cg25310700	10	5702083	0.00940531
cg19735151	10	31388636	0.00622183
cg10427868	10	80936798	0.00634758
cg23964724	18	46386453	0.00846551
cg23529390	18	74843361	0.0086544
cg07828377	17	109496	0.00763835
cg13189020	17	4444924	0.00847174
cg00849854	17	17780937	0.00309187
cg17456644	17	25879003	0.00662384
cg18748374	17	27482619	0.00972689
cg13250566	17	40799848	0.00963686
cg07740579	17	76124173	0.000633564
cg09007236	17	78228820	0.00917202
cg10078009	7	4746964	0.00200941
cg22264813	7	158710861	0.00473052
cg05389174	22	20192371	0.000199193
cg23486853	22	30642980	0.000931409
cg10179300	5	14147618	0.00481005
cg10807003	5	71759007	0.00327048
cg26510404	5	74657448	0.00112389
cg16361890	5	179220545	0.00554524
